# Supplementary material for: Does Early Childhood Caries Increase Caries Development among School Children and Adolescents? A Systematic Review and Meta-Analysis
Source: Int J Environ Res Public Health. 2022 Oct 18;19(20):13459. doi: 10.3390/ijerph192013459 (PMC9603429; doi:10.3390/ijerph192013459)
Supplement: Supplementary file 1 [file ijerph-19-13459-s001.zip]

Archive with 3 entries (3 files):
- File S1. Search strategy.pdf
- File S2. Reasons for exclusion after full text reading.pdf
- File S3. Risk of bias of included studies.pdf
